# Supplementary material for: A centromere-derived retroelement RNA localizes in cis and is a core element of the transcriptional landscape of Drosophila centromeres
Source: bioRxiv. 2024 Jan 16:2024.01.14.574223. Preprint. [Version 2] doi: 10.1101/2024.01.14.574223 (PMC10827089; doi:10.1101/2024.01.14.574223)
Supplement: Supplement 6 — Table S5: Proportion of Jockey-3 copies expressed based on PRO-seq read overlap. Table showing the number of Jockey-3 copies (FL and truncated) expressed per CENP-A and centromeric association. Expression is defined as having at least two PRO-seq read overlaps. All three mapping methods are included: Bowtie 2 default “best match” using paired-end reads, and Bowtie k-100 and Bowtie k-100 21-mer filtered, both using single-end reads. Data included was used for Figs. 5D–E and Fig. S13. [file media-6.xlsx]

## Sheet: TableS5Jockey3_expressed
Table S5. Proportion of Jockey-3 copies expressed based on PRO-seq read overlap
Jockey-3 length Category	Regardless of Location	# with reads (default)	% expressed of total (default)	# with reads (K100)	% expressed of total (k100)	# with reads (k100-21mer)	% expressed of total (k100-21mer)
ALL	329	160	0.4863	312	0.9483	204	0.6201
FL	23	23	0.0699	23	0.0699	23	0.0699
Truncated	306	137	0.4164	289	0.8784	181	0.5502
	CENP-A-CEN	# with reads (default)	% expressed of total (default)	# with reads (K100)	% expressed of total (k100)	# with reads (k100-21mer)	% expressed of total (k100-21mer)
ALL	202	72	0.3564	199	0.9851	124	0.6139
FL	9	9	0.0446	9	0.0446	9	0.0446
Truncated	193	63	0.3119	190	0.9406	115	0.5693
	CENP-A-nonCEN	# with reads (default)	% expressed of total (default)	# with reads (K100)	% expressed of total (k100)	# with reads (k100-21mer)	% expressed of total (k100-21mer)
ALL	26	25	0.9615	26	1	21	0.8077
FL	7	7	0.2692	7	0.2692	7	0.2692
Truncated	19	18	0.6923	19	0.7308	14	0.5385
	nonCENP-A	# with reads (default)	% expressed of total (default)	# with reads (K100)	% expressed of total (k100)	# with reads (k100-21mer)	% expressed of total (k100-21mer)
ALL	101	63	0.6238	87	0.8614	59	0.5842
FL	7	7	0.0693	7	0.0693	7	0.0693
Truncated	94	56	0.5545	80	0.7921	52	0.5149
	CENP-A (CEN+nonCEN)	# with reads (default)	% expressed of total (default)	# with reads (K100)	% expressed of total (k100)	# with reads (k100-21mer)	% expressed of total (k100-21mer)
ALL	228	97	0.4254	225	0.9868	145	0.636
FL	16	16	0.0702	16	0.0702	16	0.0702
Truncated	212	81	0.3553	209	0.9167	129	0.5658
	nonCEN (CENP-A-nonCEN + nonCENPA)	# with reads (default)	% expressed of total (default)	# with reads (K100)	% expressed of total (k100)	# with reads (k100-21mer)	% expressed of total (k100-21mer)
ALL	127	88	0.6929	113	0.8898	80	0.6299
FL	14	14	0.1102	14	0.1102	14	0.1102
Truncated	113	74	0.5827	99	0.7795	66	0.5197
